# Supplementary material for: Quantitative Microvascular Change Analysis Using a Semi-Automated Software in Macula-off Rhegmatogenous Retinal Detachment Assessed by Swept-Source Optical Coherence Tomography Angiography
Source: J Clin Med. 2024 May 11;13(10):2835. doi: 10.3390/jcm13102835 (PMC11122367; doi:10.3390/jcm13102835)
Supplement: Supplementary file 1 [file jcm-13-02835-s001.zip]

Archive with 1 entries (1 files):
- jcm-2981548-supplementary.pdf
